# Supplementary material for: ﻿Carexrecondita Muñoz-Schüler, Martín-Bravo & Jim.Mejías (Carex section Junciformes Kük., Cyperaceae), a new sedge species from the Andes of central Chile
Source: PhytoKeys. 2024 Jun 19;243:15–30. doi: 10.3897/phytokeys.243.115991 (PMC11208778; doi:10.3897/phytokeys.243.115991)
Supplement: XML Treatment for Carex recondita [file phytokeys.243.115991-treatment1.xml]

<!DOCTYPE tp:taxon-treatment
  PUBLIC "-//TaxonX//DTD Taxonomic Treatment Publishing DTD v0 20100105//EN" "tax-treatment-NSO.dtd">
<tp:taxon-treatment xmlns:tp="http://www.plazi.org/taxpub"><tp:treatment-meta><kwd-group><label>Taxon classification</label><kwd>
              <named-content content-type="kingdom">Plantae</named-content>
            </kwd><kwd>
              <named-content content-type="order">Poales</named-content>
            </kwd><kwd>
              <named-content content-type="family">Cyperaceae</named-content>
            </kwd></kwd-group><mixed-citation publication-type="journal"><person-group><name><surname>Muñoz-Schüler</surname><given-names>Paulo</given-names></name><name><surname>Morales-Alonso</surname><given-names>Ana</given-names></name><name><surname>Márquez-Corro</surname><given-names>José Ignacio</given-names></name><name><surname>Arroyo</surname><given-names>Mary T. K.</given-names></name><name><surname>Martín-Bravo</surname><given-names>Santiago</given-names></name><name><surname>Jiménez-Mejías</surname><given-names>Pedro</given-names></name></person-group><article-title>﻿<italic><tp:taxon-name><tp:taxon-name-part taxon-name-part-type="genus" reg="Carex">Carex</tp:taxon-name-part><tp:taxon-name-part taxon-name-part-type="species" reg="recondita">recondita</tp:taxon-name-part></tp:taxon-name></italic> Muñoz-Schüler, Martín-Bravo &amp; Jim.Mejías (Carex section <italic><tp:taxon-name><tp:taxon-name-part taxon-name-part-type="genus" reg="Carex"/><tp:taxon-name-part taxon-name-part-type="section" reg="Junciformes">Junciformes</tp:taxon-name-part></tp:taxon-name></italic> Kük., <tp:taxon-name><tp:taxon-name-part taxon-name-part-type="family">Cyperaceae</tp:taxon-name-part></tp:taxon-name>), a new sedge species from the Andes of central Chile</article-title><source>PhytoKeys</source><day>19</day><month>06</month><year>2024</year><volume>243</volume><fpage>15</fpage><lpage>30</lpage><pub-id pub-id-type="doi">10.3897/phytokeys.243.115991</pub-id></mixed-citation></tp:treatment-meta><tp:nomenclature><label>﻿</label><tp:taxon-name>
            <object-id xmlns:xlink="http://www.w3.org/1999/xlink" content-type="arpha" xlink:type="simple">090BCA17-4F2A-5E80-82FD-3CEBA1C2D468</object-id>
            <tp:taxon-name-part taxon-name-part-type="genus" reg="Carex">Carex</tp:taxon-name-part>
            <tp:taxon-name-part taxon-name-part-type="species" reg="recondita">recondita</tp:taxon-name-part>
            <object-id xmlns:xlink="http://www.w3.org/1999/xlink" content-type="ipni" xlink:type="simple">urn:lsid:ipni.org:names:77343736-1</object-id>
          </tp:taxon-name><tp:taxon-authority>Muñoz-Schüler, Martín-Bravo &amp; Jim.Mejías</tp:taxon-authority><tp:taxon-status xmlns:xlink="http://www.w3.org/1999/xlink" xlink:type="simple">sp. nov.</tp:taxon-status></tp:nomenclature><tp:treatment-sec sec-type="diagnosis" id="SECID0E3BAG"><title>Diagnosis.</title><p><italic><tp:taxon-name><tp:taxon-name-part taxon-name-part-type="genus" reg="Carex">Carex</tp:taxon-name-part><tp:taxon-name-part taxon-name-part-type="species" reg="recondita">recondita</tp:taxon-name-part></tp:taxon-name></italic> is similar to <italic><tp:taxon-name><tp:taxon-name-part taxon-name-part-type="genus" reg="Carex">C.</tp:taxon-name-part><tp:taxon-name-part taxon-name-part-type="species" reg="austroamericana">austroamericana</tp:taxon-name-part></tp:taxon-name></italic>, from which it is distinguished by its longer leaves up to 9 cm long (versus 5 cm long in <italic><tp:taxon-name><tp:taxon-name-part taxon-name-part-type="genus" reg="Carex">C.</tp:taxon-name-part><tp:taxon-name-part taxon-name-part-type="species" reg="austroamericana">austroamericana</tp:taxon-name-part></tp:taxon-name></italic>), narrower spikes up to 3.5 mm wide (versus 3.5–6 mm wide), and weakly veined ellipsoid, obovoid or suborbicular utricles, with a flattened stipitate base (versus strongly veined obovoid utricles, with a rounded or flattened stipitate base).</p></tp:treatment-sec><tp:treatment-sec sec-type="material" id="SECID0EDDAG"><title>Type.</title><p>Chile. Región Metropolitana de Santiago: Provincia de Santiago, Farellones, camino al centro de ski Valle Nevado, Tres Puntas, 2750 m.a.s.l., <named-content xmlns:xlink="http://www.w3.org/1999/xlink" content-type="dwc:verbatimCoordinates" xlink:type="simple"><named-content content-type="geo-json" specific-use="{&#34;type&#34;:&#34;Point&#34;,&#34;coordinates&#34;:[-70.257590,-33.356531]}" id="NCID0EMDAG" xlink:type="simple">33°21.39183'S, 70°15.45538'W</named-content></named-content>, 16 January 2023, <italic>P. Jiménez Mejías, J.I. Márquez Corro, S. Martín Bravo &amp; P. Muñoz Schüler 12PJM-CL23</italic> (holotype: CONC 193519; isotypes: EIF 17307, UPOS).</p></tp:treatment-sec><tp:treatment-sec sec-type="description" id="SECID0ETDAG"><title>Description.</title><p>Plants low-growing, densely caespitose 3–10.2 cm tall from the base of the shoots to the tip of the leaves, acaulescent or nearly so. Leaves numerous, up to eight per shoot, much longer than the flowering shoots and concealing them, 2–8.2 cm long, canaliculate but flattish distally, stiff to slightly flexuose. Flowering shoots elevated on erect stalks of 1.2–4.4 cm long formed by the basal leaf sheaths, with the portion between the insertion of the distal-most leaf and the proximal-most bract inconspicuous, up to 1.2 mm long. Inflorescence a single, terminal, androgynous, subglobose spike, 4.3–6.2 mm long and 2.8–3.5 mm wide, subtended by an involucral bract, with a glumaceous base and prolonged into a 5.8–9.1 mm long antrorsely scabrid or smooth setaceous portion. Staminate part concealed by the pistillate portion, 2-flowered. Pistillate part 4–5 flowered, sometimes with an extra infertile flower borne by the involucral bract; glumes ovate to widely elliptical, 3.1–4.1 mm long and 1.4–2.3 mm wide, glabrous, with wide hyaline margins contrasting with a narrow green middle strip, veinless, attenuated distally into an awn, the 2-proximalmost glumes with a 1.9–3.3 mm long awned portion that usually surpasses the whole inflorescence, distalmost glumes with a 0.6–0.9 mm long mucronate apex. Utricles 2.4–3 mm long and 1.2–1.8 mm wide, ellipsoid, suborbicular, ovoid or sub-obovoid, obscurely trigonous in cross section, green to pale green, with 2 prominent lateral veins dark greenish, contrasting with the rest of the body, veinless or 2–5 weakly veined adaxially and 1–4 veined abaxially, glabrous to sparsely hispidulous on its distal half, with the lateral veins hispidulous to ciliolate on its distal ⅔ portion, attenuated or constricted proximally into a sub-stipitate base 0.4–0.8 mm long, often flattened in cross section, constricted distally into a short, bidentate, and pale beak 0.3–0.6 mm long. Achenes 1.9–2.2 long and 1.2–1.6 mm wide, broadly elliptical to sub-obovoid, obscurely trigonous, often flattened, greenish, more or less constricted proximally into a sub-stipitate base and attenuated distally into a short beak. Rachilla often absent, when present 0.6–0.9 mm long, linear, margins smooth. Stigmas 3. Anthers 3.</p></tp:treatment-sec><tp:treatment-sec sec-type="phenology" id="SECID0EYDAG"><title>Phenology.</title><p>The phenology of this species is poorly understood. A fully flowering specimen with some ripe utricles was collected in mid-late December, while a specimen with entirely ripe utricles bearing some female flowers was collected in mid-January. According to these observations we infer that the flowering period for the new species is likely to range from mid-November to late December with mature individuals bearing ripe utricles from mid-late December onwards. This agrees with the plant community peak flowering period at 2935 m.a.s.l. (late-December to early-January) in an adjacent high Andean valley (<xref ref-type="bibr" rid="B1">Arroyo et al. 1981</xref>), thus our species should flower during the first half of the flowering season.</p></tp:treatment-sec><tp:treatment-sec sec-type="etymology" id="SECID0ECEAG"><title>Etymology.</title><p>The specific epithet <italic><tp:taxon-name><tp:taxon-name-part taxon-name-part-type="genus" reg="Carex"/><tp:taxon-name-part taxon-name-part-type="species" reg="recondita">recondita</tp:taxon-name-part></tp:taxon-name></italic> (female) refers to the Latin word <italic>recondito</italic> (male), meaning something hidden or occult, apropos the acaulescent inflorescence and low-growing habit of this species.</p></tp:treatment-sec><tp:treatment-sec sec-type="distribution" id="SECID0EUEAG"><title>Distribution and habitat.</title><p><italic><tp:taxon-name><tp:taxon-name-part taxon-name-part-type="genus" reg="Carex">Carex</tp:taxon-name-part><tp:taxon-name-part taxon-name-part-type="species" reg="recondita">recondita</tp:taxon-name-part></tp:taxon-name></italic> occurs in the area of La Parva and Farellones-Valle Nevado ski circuits, in the Andes of the Metropolitana region of Santiago (see Fig. <xref ref-type="fig" rid="F4">4</xref>), and has been reported to grow between 2750–2880 m.a.s.l. The new species occurs in the central Chilean Andes, in an area characterized by a semi-arid Mediterranean-type influence climate (<xref ref-type="bibr" rid="B1">Arroyo et al. 1981</xref>) and it grows in the alpine cushion plant belt (<xref ref-type="bibr" rid="B7">Cavieres et al. 2000</xref>), on steep slopes around 650 m of elevation above a climatically depressed <italic><tp:taxon-name><tp:taxon-name-part taxon-name-part-type="genus" reg="Kageneckia">Kageneckia</tp:taxon-name-part><tp:taxon-name-part taxon-name-part-type="species" reg="angustifolia">angustifolia</tp:taxon-name-part></tp:taxon-name></italic> D.Don treeline. Phytogeographically, this area and elevation in the high Andes falls in the Cuyano-Pikumche district of the Altoandean Province of the southern Andes (<xref ref-type="bibr" rid="B5">Biganzoli et al. 2022</xref>). Snow is received from May-June to October-November, depending on the year. <italic><tp:taxon-name><tp:taxon-name-part taxon-name-part-type="genus" reg="Carex">Carex</tp:taxon-name-part><tp:taxon-name-part taxon-name-part-type="species" reg="recondita">recondita</tp:taxon-name-part></tp:taxon-name></italic> was growing on a south-facing slope next to an important road leading from Farellones mountain town to Valle Nevado ski resort, forming dense tufts in a habitat dominated by the cushion-forming umbellifer <italic><tp:taxon-name><tp:taxon-name-part taxon-name-part-type="genus" reg="Azorella">Azorella</tp:taxon-name-part><tp:taxon-name-part taxon-name-part-type="species" reg="ruizii">ruizii</tp:taxon-name-part></tp:taxon-name></italic> G.M. Plunkett &amp; A.N. Nicolas (Fig. <xref ref-type="fig" rid="F1">1</xref>). Other common species in the area include <italic><tp:taxon-name><tp:taxon-name-part taxon-name-part-type="genus" reg="Acaena">Acaena</tp:taxon-name-part><tp:taxon-name-part taxon-name-part-type="species" reg="pinnatifida">pinnatifida</tp:taxon-name-part></tp:taxon-name></italic> Ruiz &amp; Pav., <italic><tp:taxon-name><tp:taxon-name-part taxon-name-part-type="genus" reg="Adesmia">Adesmia</tp:taxon-name-part><tp:taxon-name-part taxon-name-part-type="species" reg="corymbosa">corymbosa</tp:taxon-name-part></tp:taxon-name></italic> Clos, <italic><tp:taxon-name><tp:taxon-name-part taxon-name-part-type="genus" reg="Anarthrophyllum">Anarthrophyllum</tp:taxon-name-part><tp:taxon-name-part taxon-name-part-type="species" reg="cumingii">cumingii</tp:taxon-name-part></tp:taxon-name></italic> (Hook. &amp; Arn.) F. Phil., <italic><tp:taxon-name><tp:taxon-name-part taxon-name-part-type="genus" reg="Chaetanthera">Chaetanthera</tp:taxon-name-part><tp:taxon-name-part taxon-name-part-type="species" reg="euphrasioides">euphrasioides</tp:taxon-name-part></tp:taxon-name></italic> (DC.) F. Meigen, <italic><tp:taxon-name><tp:taxon-name-part taxon-name-part-type="genus" reg="Haplopappus">Haplopappus</tp:taxon-name-part><tp:taxon-name-part taxon-name-part-type="species" reg="scrobiculatus">scrobiculatus</tp:taxon-name-part></tp:taxon-name></italic> (Nees) DC., <italic><tp:taxon-name><tp:taxon-name-part taxon-name-part-type="genus" reg="Hypochaeris">Hypochaeris</tp:taxon-name-part><tp:taxon-name-part taxon-name-part-type="species" reg="clarionoides">clarionoides</tp:taxon-name-part></tp:taxon-name></italic> (J. Remy) Reiche, <italic><tp:taxon-name><tp:taxon-name-part taxon-name-part-type="genus" reg="Hordeum">Hordeum</tp:taxon-name-part><tp:taxon-name-part taxon-name-part-type="species" reg="comosum">comosum</tp:taxon-name-part></tp:taxon-name></italic> J. Presl, <italic><tp:taxon-name><tp:taxon-name-part taxon-name-part-type="genus" reg="Noccaea">Noccaea</tp:taxon-name-part><tp:taxon-name-part taxon-name-part-type="species" reg="magellanica">magellanica</tp:taxon-name-part></tp:taxon-name></italic> (Comm. ex Poir.) Holub, <italic><tp:taxon-name><tp:taxon-name-part taxon-name-part-type="genus" reg="Perezia">Perezia</tp:taxon-name-part><tp:taxon-name-part taxon-name-part-type="species" reg="carthamoides">carthamoides</tp:taxon-name-part></tp:taxon-name></italic> (D. Don) Hook. &amp; Arn., <italic><tp:taxon-name><tp:taxon-name-part taxon-name-part-type="genus" reg="Poa">Poa</tp:taxon-name-part><tp:taxon-name-part taxon-name-part-type="species" reg="holciformis">holciformis</tp:taxon-name-part></tp:taxon-name></italic> J. Presl, <italic><tp:taxon-name><tp:taxon-name-part taxon-name-part-type="genus" reg="Quinchamalium">Quinchamalium</tp:taxon-name-part><tp:taxon-name-part taxon-name-part-type="species" reg="chilense">chilense</tp:taxon-name-part></tp:taxon-name></italic> Molina, <italic><tp:taxon-name><tp:taxon-name-part taxon-name-part-type="genus" reg="Rytidosperma">Rytidosperma</tp:taxon-name-part><tp:taxon-name-part taxon-name-part-type="species" reg="pictum">pictum</tp:taxon-name-part></tp:taxon-name></italic> (Nees &amp; Meyen) Nicora and <italic><tp:taxon-name><tp:taxon-name-part taxon-name-part-type="genus" reg="Senecio">Senecio</tp:taxon-name-part><tp:taxon-name-part taxon-name-part-type="species" reg="pentaphyllus">pentaphyllus</tp:taxon-name-part></tp:taxon-name></italic> Phil. The exotic <italic><tp:taxon-name><tp:taxon-name-part taxon-name-part-type="genus" reg="Taraxacum">Taraxacum</tp:taxon-name-part><tp:taxon-name-part taxon-name-part-type="species" reg="officinale">officinale</tp:taxon-name-part></tp:taxon-name></italic> F.H. Wigg., an invasive Palearctic species at high elevations in the central Chilean Andes (<xref ref-type="bibr" rid="B8">Cavieres et al. 2008</xref>), can also be locally common. This plant is currently known from only three points. Two are located on two contiguous slopes, with approximately 280 meters of distance between each other, while the third point is located approximately 3 km Northwest in a straight line from the closest known point (Fig. <xref ref-type="fig" rid="F4">4</xref>). Further fieldwork might expand its known presence within the area by searching in environmentally similar localities.</p><fig id="F1" position="float" orientation="portrait"><object-id xmlns:xlink="http://www.w3.org/1999/xlink" content-type="doi" xlink:type="simple">10.3897/phytokeys.243.115991.figure1</object-id><object-id xmlns:xlink="http://www.w3.org/1999/xlink" content-type="arpha" xlink:type="simple">079CE1E5-DA45-5740-8A2D-F39983CD5C6C</object-id><label>Figure 1.</label><caption><p><italic><tp:taxon-name><tp:taxon-name-part taxon-name-part-type="genus" reg="Carex">Carex</tp:taxon-name-part><tp:taxon-name-part taxon-name-part-type="species" reg="recondita">recondita</tp:taxon-name-part></tp:taxon-name></italic> Muñoz-Schüler, Martín-Bravo &amp; Jim.Mejías <bold>A, B</bold> aerial and frontal view of the plant and a spike <bold>C, D</bold> habit <bold>E</bold> two of the authors looking for more specimens of <italic><tp:taxon-name><tp:taxon-name-part taxon-name-part-type="genus" reg="Carex">C.</tp:taxon-name-part><tp:taxon-name-part taxon-name-part-type="species" reg="recondita">recondita</tp:taxon-name-part></tp:taxon-name></italic> on its habitat, the road can be seen at the upper-left portion of the picture <bold>F</bold> habitat of <italic><tp:taxon-name><tp:taxon-name-part taxon-name-part-type="genus" reg="Carex">C.</tp:taxon-name-part><tp:taxon-name-part taxon-name-part-type="species" reg="recondita">recondita</tp:taxon-name-part></tp:taxon-name></italic>, showing dominant <italic><tp:taxon-name><tp:taxon-name-part taxon-name-part-type="genus" reg="Azorella">Azorella</tp:taxon-name-part><tp:taxon-name-part taxon-name-part-type="species" reg="ruizii">ruizii</tp:taxon-name-part></tp:taxon-name></italic> (green cushions) and <italic><tp:taxon-name><tp:taxon-name-part taxon-name-part-type="genus" reg="Anarthrophyllum">Anarthrophyllum</tp:taxon-name-part><tp:taxon-name-part taxon-name-part-type="species" reg="cumingii">cumingii</tp:taxon-name-part></tp:taxon-name></italic> (prostrate shrub with orange-yellow flowers). Photos by P M-S (<bold>A–E</bold>) and MTKA (<bold>F</bold>).</p></caption><graphic xmlns:xlink="http://www.w3.org/1999/xlink" xlink:href="phytokeys-243-015_article-115991__-g001.jpg" position="float" orientation="portrait" xlink:type="simple" id="oo_1074818.jpg"><uri content-type="original_file" xlink:type="simple">https://binary.pensoft.net/fig/1074818</uri></graphic></fig><fig id="F2" position="float" orientation="portrait"><object-id xmlns:xlink="http://www.w3.org/1999/xlink" content-type="doi" xlink:type="simple">10.3897/phytokeys.243.115991.figure2</object-id><object-id xmlns:xlink="http://www.w3.org/1999/xlink" content-type="arpha" xlink:type="simple">5FFD70C4-488C-5984-A5E9-40116C87EA0F</object-id><label>Figure 2.</label><caption><p>Detailed comparison between <italic><tp:taxon-name><tp:taxon-name-part taxon-name-part-type="genus" reg="Carex">C.</tp:taxon-name-part><tp:taxon-name-part taxon-name-part-type="species" reg="recondita">recondita</tp:taxon-name-part></tp:taxon-name></italic> and <italic><tp:taxon-name><tp:taxon-name-part taxon-name-part-type="genus" reg="Carex">C.</tp:taxon-name-part><tp:taxon-name-part taxon-name-part-type="species" reg="austroamericana">austroamericana</tp:taxon-name-part></tp:taxon-name></italic><bold>A</bold> spikes of <italic><tp:taxon-name><tp:taxon-name-part taxon-name-part-type="genus" reg="Carex">C.</tp:taxon-name-part><tp:taxon-name-part taxon-name-part-type="species" reg="recondita">recondita</tp:taxon-name-part></tp:taxon-name></italic> (Aa) and <italic><tp:taxon-name><tp:taxon-name-part taxon-name-part-type="genus" reg="Carex">C.</tp:taxon-name-part><tp:taxon-name-part taxon-name-part-type="species" reg="austroamericana">austroamericana</tp:taxon-name-part></tp:taxon-name></italic> (Ab) <bold>B</bold> utricles of <italic><tp:taxon-name><tp:taxon-name-part taxon-name-part-type="genus" reg="Carex">C.</tp:taxon-name-part><tp:taxon-name-part taxon-name-part-type="species" reg="recondita">recondita</tp:taxon-name-part></tp:taxon-name></italic> (Ba) and <italic><tp:taxon-name><tp:taxon-name-part taxon-name-part-type="genus" reg="Carex">C.</tp:taxon-name-part><tp:taxon-name-part taxon-name-part-type="species" reg="austroamericana">austroamericana</tp:taxon-name-part></tp:taxon-name></italic> (Bb) <bold>C</bold> glumes of <italic><tp:taxon-name><tp:taxon-name-part taxon-name-part-type="genus" reg="Carex">C.</tp:taxon-name-part><tp:taxon-name-part taxon-name-part-type="species" reg="recondita">recondita</tp:taxon-name-part></tp:taxon-name></italic><bold>D</bold> rachillas of <italic><tp:taxon-name><tp:taxon-name-part taxon-name-part-type="genus" reg="Carex">C.</tp:taxon-name-part><tp:taxon-name-part taxon-name-part-type="species" reg="recondita">recondita</tp:taxon-name-part></tp:taxon-name></italic> (Da) and <italic><tp:taxon-name><tp:taxon-name-part taxon-name-part-type="genus" reg="Carex">C.</tp:taxon-name-part><tp:taxon-name-part taxon-name-part-type="species" reg="austroamericana">austroamericana</tp:taxon-name-part></tp:taxon-name></italic> (Db). Note that the rachilla of <italic><tp:taxon-name><tp:taxon-name-part taxon-name-part-type="genus" reg="Carex">C.</tp:taxon-name-part><tp:taxon-name-part taxon-name-part-type="species" reg="recondita">recondita</tp:taxon-name-part></tp:taxon-name></italic> is attached to the utricle base <bold>E</bold> achenes of <italic><tp:taxon-name><tp:taxon-name-part taxon-name-part-type="genus" reg="Carex">C.</tp:taxon-name-part><tp:taxon-name-part taxon-name-part-type="species" reg="recondita">recondita</tp:taxon-name-part></tp:taxon-name></italic> (Ea) and <italic><tp:taxon-name><tp:taxon-name-part taxon-name-part-type="genus" reg="Carex">C.</tp:taxon-name-part><tp:taxon-name-part taxon-name-part-type="species" reg="austroamericana">austroamericana</tp:taxon-name-part></tp:taxon-name></italic> (Eb).</p></caption><graphic xmlns:xlink="http://www.w3.org/1999/xlink" xlink:href="phytokeys-243-015_article-115991__-g002.jpg" position="float" orientation="portrait" xlink:type="simple" id="oo_1074819.jpg"><uri content-type="original_file" xlink:type="simple">https://binary.pensoft.net/fig/1074819</uri></graphic></fig><fig id="F3" position="float" orientation="portrait"><object-id xmlns:xlink="http://www.w3.org/1999/xlink" content-type="doi" xlink:type="simple">10.3897/phytokeys.243.115991.figure3</object-id><object-id xmlns:xlink="http://www.w3.org/1999/xlink" content-type="arpha" xlink:type="simple">959D0866-1C19-5780-B054-FA8A558063C5</object-id><label>Figure 3.</label><caption><p>Phylogram resulting from <abbrev xmlns:xlink="http://www.w3.org/1999/xlink" xlink:title="Bayesian Inference" id="ABBRID0EPTAG" xlink:type="simple">BI</abbrev> analysis using MrBayes of the multiaccession matrix for <tp:taxon-name><tp:taxon-name-part taxon-name-part-type="genus" reg="Carex">Carex</tp:taxon-name-part><tp:taxon-name-part taxon-name-part-type="infraspecific-rank">subg.</tp:taxon-name-part><tp:taxon-name-part taxon-name-part-type="subgenus" reg="Psyllophorae">Psyllophorae</tp:taxon-name-part></tp:taxon-name>. Branch support is not indicated when <abbrev xmlns:xlink="http://www.w3.org/1999/xlink" xlink:title="posterior probability" id="ABBRID0EAUAG" xlink:type="simple">PP</abbrev>=1.00/<abbrev xmlns:xlink="http://www.w3.org/1999/xlink" xlink:title="bootstrap" id="ABBRID0EEUAG" xlink:type="simple">BS</abbrev> = 100. Posterior probability (<abbrev xmlns:xlink="http://www.w3.org/1999/xlink" xlink:title="posterior probability" id="ABBRID0EIUAG" xlink:type="simple">PP</abbrev>) support is given above branches while <abbrev xmlns:xlink="http://www.w3.org/1999/xlink" xlink:title="Maximum Likelihood" id="ABBRID0EMUAG" xlink:type="simple">ML</abbrev><abbrev xmlns:xlink="http://www.w3.org/1999/xlink" xlink:title="bootstrap" id="ABBRID0EQUAG" xlink:type="simple">BS</abbrev> support is given below branches. Asterisks above branches indicate <abbrev xmlns:xlink="http://www.w3.org/1999/xlink" xlink:title="Bayesian Inference" id="ABBRID0EUUAG" xlink:type="simple">BI</abbrev> 100 &gt; <abbrev xmlns:xlink="http://www.w3.org/1999/xlink" xlink:title="posterior probability" id="ABBRID0EYUAG" xlink:type="simple">PP</abbrev> ≥ 0.95. Bold thick branches indicate nodes supported by <abbrev xmlns:xlink="http://www.w3.org/1999/xlink" xlink:title="Maximum Likelihood" id="ABBRID0E3UAG" xlink:type="simple">ML</abbrev><abbrev xmlns:xlink="http://www.w3.org/1999/xlink" xlink:title="bootstrap" id="ABBRID0EAVAG" xlink:type="simple">BS</abbrev> ≥ 80 and/or <abbrev xmlns:xlink="http://www.w3.org/1999/xlink" xlink:title="Bayesian Inference" id="ABBRID0EEVAG" xlink:type="simple">BI</abbrev><abbrev xmlns:xlink="http://www.w3.org/1999/xlink" xlink:title="posterior probability" id="ABBRID0EIVAG" xlink:type="simple">PP</abbrev> ≥ 0.95. <abbrev xmlns:xlink="http://www.w3.org/1999/xlink" xlink:title="Maximum Likelihood" id="ABBRID0EMVAG" xlink:type="simple">ML</abbrev> support <abbrev xmlns:xlink="http://www.w3.org/1999/xlink" xlink:title="bootstrap" id="ABBRID0EQVAG" xlink:type="simple">BS</abbrev> ≤ 80 is given below branches. The newly sequenced voucher of <italic><tp:taxon-name><tp:taxon-name-part taxon-name-part-type="genus" reg="Carex">C.</tp:taxon-name-part><tp:taxon-name-part taxon-name-part-type="species" reg="recondita">recondita</tp:taxon-name-part></tp:taxon-name></italic> is displayed in bold red letters. Tip labels include the geographical origin of the specimen using TDWG level 3 regions abbreviations (“botanical countries”; <xref ref-type="bibr" rid="B6">Brummitt 2001</xref>).</p></caption><graphic xmlns:xlink="http://www.w3.org/1999/xlink" xlink:href="phytokeys-243-015_article-115991__-g003.jpg" position="float" orientation="portrait" xlink:type="simple" id="oo_1074820.jpg"><uri content-type="original_file" xlink:type="simple">https://binary.pensoft.net/fig/1074820</uri></graphic></fig><fig id="F4" position="float" orientation="portrait"><object-id xmlns:xlink="http://www.w3.org/1999/xlink" content-type="doi" xlink:type="simple">10.3897/phytokeys.243.115991.figure4</object-id><object-id xmlns:xlink="http://www.w3.org/1999/xlink" content-type="arpha" xlink:type="simple">7496ECBD-2602-5353-8502-AAD295C521F4</object-id><label>Figure 4.</label><caption><p>Occurrence map of <tp:taxon-name><tp:taxon-name-part taxon-name-part-type="genus" reg="Carex">Carex</tp:taxon-name-part><tp:taxon-name-part taxon-name-part-type="infraspecific-rank">sect.</tp:taxon-name-part><tp:taxon-name-part taxon-name-part-type="section" reg="Junciformes">Junciformes</tp:taxon-name-part></tp:taxon-name> species cited in this work <bold>A</bold> occurrence map of five Patagonian species of <tp:taxon-name><tp:taxon-name-part taxon-name-part-type="genus" reg="Carex">Carex</tp:taxon-name-part><tp:taxon-name-part taxon-name-part-type="infraspecific-rank">sect.</tp:taxon-name-part><tp:taxon-name-part taxon-name-part-type="section" reg="Junciformes">Junciformes</tp:taxon-name-part></tp:taxon-name>. Species locations are depicted in colored circles and some cities are represented as black squares <bold>B</bold> detailed map of the area of occurrence of <italic><tp:taxon-name><tp:taxon-name-part taxon-name-part-type="genus" reg="Carex">C.</tp:taxon-name-part><tp:taxon-name-part taxon-name-part-type="species" reg="recondita">recondita</tp:taxon-name-part></tp:taxon-name></italic> (light-green circles). Another species occurring in the area, <italic><tp:taxon-name><tp:taxon-name-part taxon-name-part-type="genus" reg="Carex">C.</tp:taxon-name-part><tp:taxon-name-part taxon-name-part-type="species" reg="argentina">argentina</tp:taxon-name-part></tp:taxon-name></italic>, is depicted by red circles. The highlighted region corresponds to the Yerba Loca Nature Sanctuary. Altitude was represented by a color palette and contour lines, representing elevation every 200 meters. For orientation purposes, some landmarks were depicted on the map.</p></caption><graphic xmlns:xlink="http://www.w3.org/1999/xlink" xlink:href="phytokeys-243-015_article-115991__-g004.jpg" position="float" orientation="portrait" xlink:type="simple" id="oo_1074821.jpg"><uri content-type="original_file" xlink:type="simple">https://binary.pensoft.net/fig/1074821</uri></graphic></fig></tp:treatment-sec><tp:treatment-sec sec-type="Vernacular name" id="SECID0EJYAG"><title>Vernacular name.</title><p>We propose the common name for this species to be “<tp:taxon-name><tp:taxon-name-part taxon-name-part-type="genus" reg="Carex">Carex</tp:taxon-name-part></tp:taxon-name> de las nieves”.</p></tp:treatment-sec><tp:treatment-sec sec-type="conservation status" id="SECID0EVYAG"><title>Conservation status.</title><p><italic><tp:taxon-name><tp:taxon-name-part taxon-name-part-type="genus" reg="Carex">C.</tp:taxon-name-part><tp:taxon-name-part taxon-name-part-type="species" reg="recondita">recondita</tp:taxon-name-part></tp:taxon-name></italic> has an area of occupancy (<abbrev xmlns:xlink="http://www.w3.org/1999/xlink" xlink:title="area of occupancy" id="ABBRID0EGZAG" xlink:type="simple">AOO</abbrev>) smaller than 10 km<sup>2</sup>, and only a single population (three subsets) of approximately &lt; 200 individuals has been reported. Although the entire known individuals of this species are located in protected land (Yerba Loca Nature Sanctuary), the management of the area that is effectively being protected only includes the watershed of the La Yerba Loca stream, which is located 4 km west (in straight line) and approximately 1000 m below the area in which <italic><tp:taxon-name><tp:taxon-name-part taxon-name-part-type="genus" reg="Carex">C.</tp:taxon-name-part><tp:taxon-name-part taxon-name-part-type="species" reg="recondita">recondita</tp:taxon-name-part></tp:taxon-name></italic> grows. Notwithstanding this, the new species grows within one of the most crowded ski circuits of Chile (La Parva and Farellones-Valle Nevado circuit), on an area contiguous to one of its main roads, which has also been affected by exotic plant invasions (<xref ref-type="bibr" rid="B8">Cavieres et al. 2008</xref>). Road construction and maintenance works seem like a plausible threat to the future conservation of the population. The scarcity of observed individuals and the lack of previous reports or collections for this area suggests that <italic><tp:taxon-name><tp:taxon-name-part taxon-name-part-type="genus" reg="Carex">C.</tp:taxon-name-part><tp:taxon-name-part taxon-name-part-type="species" reg="recondita">recondita</tp:taxon-name-part></tp:taxon-name></italic> might be extremely rare and thus vulnerable to disturbances. The real extent of its natural distribution is unknown, and its area of occurrence might be greater than estimated by current data. However, and according to our data and observations, we propose that this species is better assessed as ‘Critically Endangered’ (<abbrev xmlns:xlink="http://www.w3.org/1999/xlink" xlink:title="Critically Endangered" id="ABBRID0EG1AG" xlink:type="simple">CR</abbrev>; B2ab (ii-iv) + C2a (i)), according to the IUCN Red List criteria (<xref ref-type="bibr" rid="B15">IUCN 2017</xref>). Further searching of this species will contribute to expanding the knowledge about its presence and might help proposing a more robust assessment.</p></tp:treatment-sec><tp:treatment-sec sec-type="notes" id="SECID0EO1AG"><title>Notes.</title><p><italic><tp:taxon-name><tp:taxon-name-part taxon-name-part-type="genus" reg="Carex">C.</tp:taxon-name-part><tp:taxon-name-part taxon-name-part-type="species" reg="recondita">recondita</tp:taxon-name-part></tp:taxon-name></italic> is a tuft-forming species with stiff leaves and an acaulescent spike burrowed between the leaves, a type of growth form shared with many other Patagonian species of sect. <tp:taxon-name><tp:taxon-name-part taxon-name-part-type="genus" reg="Carex"/><tp:taxon-name-part taxon-name-part-type="section" reg="Junciformes">Junciformes</tp:taxon-name-part></tp:taxon-name> and recurrent in South American <italic><tp:taxon-name><tp:taxon-name-part taxon-name-part-type="genus" reg="Carex">Carex</tp:taxon-name-part></tp:taxon-name></italic> species (see <xref ref-type="bibr" rid="B22">Jiménez-Mejías et al. 2021b</xref>). This type of growth might be an adaptation to harsh environments such as the high Andes or the Patagonian steppe (<xref ref-type="bibr" rid="B23">Körner 2021</xref>, pp. 37–38). This made <italic><tp:taxon-name><tp:taxon-name-part taxon-name-part-type="genus" reg="Carex">C.</tp:taxon-name-part><tp:taxon-name-part taxon-name-part-type="species" reg="recondita">recondita</tp:taxon-name-part></tp:taxon-name></italic> remain unnoticed until now, despite growing just beside a busy road in a popular skiing holiday area barely over one hour by road from Santiago, the most populated city of Chile. Some of the studied material included inflorescences with involucral bracts bearing -apparently- infertile female flowers.</p></tp:treatment-sec><tp:treatment-sec sec-type="material" id="SECID0EC3AG"><title>Additional specimens examined (<italic>paratypes</italic>).</title><p>Chile. Región Metropolitana de Santiago: Provincia de Santiago, camino entre Farellones y Valle Nevado, laderas por debajo de la curva 14, piso altoandino, 2853 m a.s.l., <named-content xmlns:xlink="http://www.w3.org/1999/xlink" content-type="dwc:verbatimCoordinates" xlink:type="simple"><named-content content-type="geo-json" specific-use="{&#34;type&#34;:&#34;Point&#34;,&#34;coordinates&#34;:[-70.255392,-33.357698]}" id="NCID0EO3AG" xlink:type="simple">33°21.46188'S, 70°15.32352'W</named-content></named-content>, 20 December 2022, <italic>M.T.K. Arroyo, V. Robles, K. Robles, M. Acevedo &amp; L. Retamal 29576</italic> (CONC). Provincia de Santiago, Farellones, a 1 km de la Parva. 2674 m a.s.l., 33°20'S, 70°17'W, 1 March 2007, <italic>M. Mihoc 777</italic> (CONC 178536).</p></tp:treatment-sec><ref-list><ref id="B1"><mixed-citation xmlns:xlink="http://www.w3.org/1999/xlink" xlink:type="simple"><person-group><name name-style="western"><surname>Arroyo</surname><given-names>MTK</given-names></name><name name-style="western"><surname>Armesto</surname><given-names>JJ</given-names></name><name name-style="western"><surname>Villagran</surname><given-names>C</given-names></name></person-group> (<year>1981</year>) <article-title>Plant phenological patterns in the high Andean cordillera of central Chile.</article-title><source>Journal of Ecology</source><volume>69</volume>(<issue>1</issue>): <fpage>205</fpage>–<lpage>223</lpage>. <ext-link xlink:href="10.2307/2259826" ext-link-type="doi" xlink:type="simple">https://doi.org/10.2307/2259826</ext-link></mixed-citation></ref><ref id="B7"><mixed-citation xmlns:xlink="http://www.w3.org/1999/xlink" xlink:type="simple"><person-group><name name-style="western"><surname>Cavieres</surname><given-names>LA</given-names></name><name name-style="western"><surname>Peñaloza</surname><given-names>A</given-names></name><name name-style="western"><surname>Kalin Arroyo</surname><given-names>M</given-names></name></person-group> (<year>2000</year>) <article-title>Altitudinal vegetation belts in the high-Andes of central Chile (33°S).</article-title><source>Revista Chilena de Historia Natural</source><volume>73</volume>(<issue>2</issue>): <fpage>331</fpage>–<lpage>344</lpage>. <ext-link xlink:href="10.4067/S0716-078X2000000200008" ext-link-type="doi" xlink:type="simple">https://doi.org/10.4067/S0716-078X2000000200008</ext-link></mixed-citation></ref><ref id="B5"><mixed-citation xmlns:xlink="http://www.w3.org/1999/xlink" xlink:type="simple"><person-group><name name-style="western"><surname>Biganzoli</surname><given-names>F</given-names></name><name name-style="western"><surname>Oyarzabal</surname><given-names>M</given-names></name><name name-style="western"><surname>Teillier</surname><given-names>S</given-names></name><name name-style="western"><surname>Zuloaga</surname><given-names>FO</given-names></name></person-group> (<year>2022</year>) <article-title>Fitogeografía de la provincia altoandina del Cono Sur de Sudamérica.</article-title><source>Darwiniana</source><volume>10</volume>(<issue>2</issue>): <fpage>537</fpage>–<lpage>574</lpage>. <ext-link xlink:href="10.14522/darwiniana.2022.102.1043" ext-link-type="doi" xlink:type="simple">https://doi.org/10.14522/darwiniana.2022.102.1043</ext-link></mixed-citation></ref><ref id="B8"><mixed-citation xmlns:xlink="http://www.w3.org/1999/xlink" xlink:type="simple"><person-group><name name-style="western"><surname>Cavieres</surname><given-names>LA</given-names></name><name name-style="western"><surname>Quiroz</surname><given-names>CL</given-names></name><name name-style="western"><surname>Molina-Montenegro</surname><given-names>MA</given-names></name></person-group> (<year>2008</year>) Facilitation of the non-native <italic><tp:taxon-name><tp:taxon-name-part taxon-name-part-type="genus">Taraxacum</tp:taxon-name-part><tp:taxon-name-part taxon-name-part-type="species">officinale</tp:taxon-name-part></tp:taxon-name></italic> by native nurse cushion species in the high Andes of central Chile: Are there differences between nurses? Functional Ecology 22(1): 148–156. <ext-link xlink:href="10.1111/j.1365-2435.2007.01338.x" ext-link-type="doi" xlink:type="simple">https://doi.org/10.1111/j.1365-2435.2007.01338.x</ext-link></mixed-citation></ref><ref id="B6"><mixed-citation xmlns:xlink="http://www.w3.org/1999/xlink" xlink:type="simple"><person-group><name name-style="western"><surname>Brummitt</surname><given-names>RK</given-names></name></person-group> (<year>2001</year>) World geographic scheme for recording plant distributions. Hunt Institute for Botanical Documentation, Carnegie Mellon University, Pittsburgh 2. <ext-link xlink:href="http://rs.tdwg.org/wgsrpd/doc/data/" ext-link-type="uri" xlink:type="simple">http://rs.tdwg.org/wgsrpd/doc/data/</ext-link></mixed-citation></ref><ref id="B15"><mixed-citation xmlns:xlink="http://www.w3.org/1999/xlink" xlink:type="simple">IUCN (<year>2017</year>) Guidelines for using the IUCN red list categories and criteria, version 13. Prepared by the Standards and Petitions Subcommittee of the IUCN Species Survival Commission. <ext-link xlink:href="http://www.iucnredlist.org/documents/RedListGuidelines.pdf" ext-link-type="uri" xlink:type="simple">http://www.iucnredlist.org/documents/RedListGuidelines.pdf</ext-link></mixed-citation></ref><ref id="B22"><mixed-citation xmlns:xlink="http://www.w3.org/1999/xlink" xlink:type="simple"><person-group><name name-style="western"><surname>Jiménez-Mejías</surname><given-names>P</given-names></name><name name-style="western"><surname>Saldivia</surname><given-names>P</given-names></name><name name-style="western"><surname>Gebauer</surname><given-names>S</given-names></name><name name-style="western"><surname>Martín-Bravo</surname><given-names>S</given-names></name></person-group> (<year>2021b</year>) <article-title>A new remarkable dwarf sedge (<italic><tp:taxon-name><tp:taxon-name-part taxon-name-part-type="genus">Carex</tp:taxon-name-part><tp:taxon-name-part taxon-name-part-type="species">phylloscirpoides</tp:taxon-name-part></tp:taxon-name></italic>, <tp:taxon-name><tp:taxon-name-part taxon-name-part-type="family">Cyperaceae</tp:taxon-name-part></tp:taxon-name>) from northern Chile, with insights on the evolution of austral <tp:taxon-name><tp:taxon-name-part taxon-name-part-type="genus">Carex</tp:taxon-name-part><tp:taxon-name-part taxon-name-part-type="infraspecific-rank">section</tp:taxon-name-part><tp:taxon-name-part taxon-name-part-type="section">Racemosae</tp:taxon-name-part></tp:taxon-name>.</article-title><source>Systematic Botany</source><volume>46</volume>(<issue>1</issue>): <fpage>34</fpage>–<lpage>47</lpage>. <ext-link xlink:href="10.1600/036364421X16128061189567" ext-link-type="doi" xlink:type="simple">https://doi.org/10.1600/036364421X16128061189567</ext-link></mixed-citation></ref><ref id="B23"><mixed-citation xmlns:xlink="http://www.w3.org/1999/xlink" xlink:type="simple"><person-group><name name-style="western"><surname>Körner</surname><given-names>C</given-names></name></person-group> (<year>2021</year>) Alpine Plant Life: Functional Plant Ecology of High Mountain Ecosystems (3<sup>rd</sup> edition). Springer, 37−38. <ext-link xlink:href="10.1007/978-3-030-59538-8" ext-link-type="doi" xlink:type="simple">https://doi.org/10.1007/978-3-030-59538-8</ext-link></mixed-citation></ref></ref-list></tp:taxon-treatment>
